# Supplementary material for: Design, Synthesis and Cytotoxic Activity of Novel Salicylaldehyde Hydrazones against Leukemia and Breast Cancer
Source: Int J Mol Sci. 2023 Apr 16;24(8):7352. doi: 10.3390/ijms24087352 (PMC10138506; doi:10.3390/ijms24087352)
Supplement: Supplementary file 1 [file ijms-24-07352-s001.zip]

Archive with 1 entries (1 files):
- ijms-2327006-supplementary.pdf
